# Supplementary material for: Regulatory Role of Sphingosine-1-Phosphate and C16:0 Ceramide, in Immunogenic Cell Death of Colon Cancer Cells Induced by Bak/Bax-Activation
Source: Cancers (Basel). 2022 Oct 22;14(21):5182. doi: 10.3390/cancers14215182 (PMC9657779; doi:10.3390/cancers14215182)
Supplement: Supplementary file 1 [file cancers-14-05182-s001.zip]

Archive with 1 entries (1 files):
- cancers-1974772-supplementary.pdf
